# Supplementary material for: Genetic Profiles of Ten African Swine Fever Virus Strains from Outbreaks in Select Provinces of Luzon, Visayas, and Mindanao, Philippines, Between 2021 and 2023
Source: Viruses. 2025 Apr 21;17(4):588. doi: 10.3390/v17040588 (PMC12031577; doi:10.3390/v17040588)
Supplement: Supplementary file 1 [file viruses-17-00588-s001.zip]

Archive with 1 entries (1 files):
- viruses-3552595-supplementary.pdf
